# Supplementary material for: Writing a Systematic Review for Publication in a Health-Related Degree Program
Source: JMIR Res Protoc. 2019 Oct 14;8(10):e15490. doi: 10.2196/15490 (PMC6914304; doi:10.2196/15490)
Supplement: Multimedia Appendix 2 [file resprot_v8i10e15490_app2.xlsx]

## Sheet: Sheet1
Article #	Sabrina O. keep?	Lorraine L. keep?	Jeress W. keep?	Ashton S. keep?	Final Decision		SO/LL 1,0	SO/LL 0,1	SO/LL 0,0	SO/LL 1,1	SO/JW 1,0	SO/JW 0,1	SO/JW 0,0	SO/JW 1,1	SO/AS 1,0	SO/AS 0,1	SO/AS 0,0	SO/AS 1,1	LL/JW 1,0	LL/JW 0,1	LL/JW 0,0	LL/JW 1,1	LL/AS 1,0	LL/AS 0,1	LL/AS 0,0	LL/AS 1,1	JW/AS 1,0	JW/AS 0,1	JW/AS 0,0	JW/AS 1,1
2	0	0			0		0	0	1	0
3	0	0			0		0	0	1	0
4	1	1			1		0	0	0	1
5	1	1			1		0	0	0	1
6	0	0			0		0	0	1	0
7			1	1	1																						0	0	0	1
8			1	1	1																						0	0	0	1
9			1	1	0																						0	0	0	1
10			1	1	0																						0	0	0	1
11			0	1	0																						0	1	0	0
12		1		0	1																		1	0	0	0
13		1		1	1																		0	0	0	1
14		1		1	1																		0	0	0	1
15*		0		1	0																		0	1	0	0
16		1		1	1																		0	0	0	1
17	1		1		1						0	0	0	1
18	1		1		1						0	0	0	1
19	1		1		1						0	0	0	1
20*	0		0		0						0	0	1	0
21	1		1		1						0	0	0	1
22		0	0		0														0	0	1	0
23		0	0		0														0	0	1	0
24		1	1		1														0	0	0	1
25		0	0		0														0	0	1	0
26		1	0		1														1	0	0	0
27	1			1	1										0	0	0	1
28	1			1	1										0	0	0	1
29	0			1	1										0	1	0	0
30	1			1	1										0	0	0	1
31	0			0	0										0	0	1	0
32*	1	0			0		1	0	0	0
33	0	0			0		0	0	1	0
34	1	1			1		0	0	0	1
35*	1	0			0		1	0	0	0
36	0	0			0		0	0	1	0
37			0	0	0																						0	0	1	0
38			1	1	1																						0	0	0	1
39*			1	0	0																						1	0	0	0
40			1	1	1																						0	0	0	1
41			0	0	0																						0	0	1	0
42		1		1	1																		0	0	0	1
43		1		0	1																		1	0	0	0
44		1		1	1																		0	0	0	1
45		0		0	0																		0	0	1	0
46		1		1	1																		0	0	0	1
47	1		1		1						0	0	0	1
48	1		1		1						0	0	0	1
49	0		0		0						0	0	1	0
50	0		0		0						0	0	1	0
51	0		0		0						0	0	1	0
52		0	0		0														0	0	1	0
53		0	0		0														0	0	1	0
54		1	1		1														0	0	0	1
55		1	1		1														0	0	0	1
56		1	1		1														0	0	0	1
57	0			0	0										0	0	1	0
58	1			1	1										0	0	0	1
59	1			1	1										0	0	0	1
60	1			1	1										0	0	0	1
61	0			0	0										0	0	1	0
62	1	1			1										1	0	0	0
63			0	0	0
64		0		1	0																		0	1	0	0
65	1		1		1						0	0	0	1
66		0	0		0														0	0	1	0
67	0			0	0										0	0	1	0
68		1		1	1																		0	0	0	1
69	1		0		0						1	0	0	0
CINAHL 2	1		1		1						0	0	0	1
CINAHL 3	1		1		1						0	0	0	1
CINAHL 4	0		0		0						0	0	1	0
CINAHL 5	0		1		1						0	1	0	0
CINAHL 6		0		0	0																		0	0	1	0
CINAHL 7		1		1	1																		0	0	0	1
CINAHL 8		1		1	1																		0	0	0	1
CINAHL 9		1		1	1																		0	0	0	1
CINAHL 10	1		1		1						0	0	0	1
CINAHL 11	1		0		0						1	0	0	0
CINAHL 12	1		1		1						0	0	0	1
CINAHL 13	1		1		1						0	0	0	1
CINAHL 14		0		0	0																		0	0	1	0
CINAHL 15		0		0	0																		0	0	1	0
CINAHL 16		0		0	0																		0	0	1	0
CINAHL 17		1		1	1																		0	0	0	1
CINAHL 18	0			0	0										0	0	1	0
					46		2	0	5	3	2	1	5	12	1	1	5	6	1	0	6	4	2	2	5	11	1	1	2	6
							Before discussing independent assessments of whether to include studies in analysis							Pa-Pe	= Kappa	Pe =	(cm1*rm1)/n - (cm2*rm2)/n		=	0.0168032
									IS					1-Pe			n
									Yes = 1	No = 0
							KB	Yes = 1	3	2	5	rm1
								No = 0	0	3	3	rm2				Kappa =	0.833197		=	0.847436	= Strong agreement
									3	5	8	n					0.983197
									cm1	cm2		0.75	% agreement	= Pa	=>
								Agreement	3	3	6
								By Chance	1.875	1.125	3	rm1
									4.875	4.125	9	rm2
									cm1	cm2		0.458333	% agreement												Add to references for calculation of Cohen's Kappa
							After discussing choices		Yes = 1	No = 0															Light RJ. Measures of response agreement for qualitative data: Some generalizations and alternatives. Psychological Bulletin. 1971;76(5):365–377.
								Yes = 1	n	0	n+0	rm1	Pe =	(cm1*rm1)/n - (cm2*rm2)/n		=									Light's method was used to combine the chi squared scores for all reviewers into a composite Cohen's Kappa.
								No = 0	0	N-n	=0+(N-n)	rm2		n			After discussing choices				Light's
									n+0	0+(N-n)	68	n					Kappa =	1			Yes = 1	No = 0			McHugh ML. Interrater reliability: the kappa statistic. Biochemia medica: Biochemia medica. 2012 Oct 15;22(3):276-82.
									cm1	cm2		1	% agreement	= Pa =>	Pa-Pe	= Kappa =>			Light's	Yes = 1	7	1.16667	8.16667	rm1	McHugh was used for the interpretation of the kappa statistic.
															1-Pe					No = 0	0.833333	4.33333	5.16667	rm2
																					7.83333	5.5	13.3333	n
									Yes = 1	No = 0											cm1	cm2		0.85
								Yes = 1	46	0	n+0	rm1
								No = 0	0	40	40	rm2								Agreement	7	4.33333	11.3333
									46	40	86	n								By Chance	4.79792	1.67917	6.47708	rm1
									cm1	cm2		1									11.7979	6.0125	17.8104	rm2
																					cm1	cm2		0.487308
							Before discussing independent assessments of whether to include studies in analysis
									SS							KB/IS	0.75
									Yes = 1	No = 0						KB/SS	0.944444
							KB	Yes = 1	12	0	12	rm1				KB/TB	0.846154
								No = 0	1	5	6	rm2				IS/SS	0.909091
									13	5	18	n				IS/TB	0.8
									cm1	cm2		0.944444	% agreement			SS/TB	0.8
																	0.841615
								Agreement	12	5	17
								By Chance	8.66667	1.66667	10.3333	rm1
									20.6667	6.66667	27.3333	rm2
									cm1	cm2		0.5
							Before discussing independent assessments of whether to include studies in analysis
									TB
									Yes = 1	No = 0
							KB	Yes = 1	6	1	7	rm1
								No = 0	1	5	6	rm2
									7	6	13	n
									cm1	cm2		0.846154	% agreement
								Agreement	6	5	11
								By Chance	3.76923	2.30769	6.07692	rm1
									9.76923	7.30769	17.0769	rm2
									cm1	cm2		0.486486
							Before discussing independent assessments of whether to include studies in analysis
									SS
									Yes = 1	No = 0
							IS	Yes = 1	4	1	5	rm1
								No = 0	0	6	6	rm2
									4	7	11	n
									cm1	cm2		0.909091	% agreement
								Agreement	4	6	10
								By Chance	1.81818	3.27273	5.09091	rm1
									5.81818	9.27273	15.0909	rm2
									cm1	cm2		0.481928
							Before discussing independent assessments of whether to include studies in analysis
									TB
									Yes = 1	No = 0
							IS	Yes = 1	11	2	13	rm1
								No = 0	2	5	7	rm2
									13	7	20	n
									cm1	cm2		0.8	% agreement
								Agreement	11	5	16
								By Chance	8.45	1.75	10.2	rm1
									19.45	6.75	26.2	rm2
									cm1	cm2		0.486641
							Before discussing independent assessments of whether to include studies in analysis
									TB
									Yes = 1	No = 0
							SS	Yes = 1	6	1	7	rm1
								No = 0	1	2	3	rm2
									7	3	10	n
									cm1	cm2		0.8	% agreement
								Agreement	6	2	8
								By Chance	4.9	0.6	5.5	rm1
									10.9	2.6	13.5	rm2
									cm1	cm2		0.488889
